# Supplementary material for: Green Energy Storage: Chitosan-Avocado Starch Hydrogels for a Novel Generation of Zinc Battery Electrolytes
Source: Polymers (Basel). 2023 Nov 14;15(22):4398. doi: 10.3390/polym15224398 (PMC10675044; doi:10.3390/polym15224398)
Supplement: Supplementary file 1 [file polymers-15-04398-s001.zip]

Archive with 1 entries (1 files):
- polymers-2699856-supplementary.pdf
